# Supplementary material for: Human endogenous retrovirus onco-exaptation counters cancer cell senescence through calbindin
Source: J Clin Invest. 2023 Jul 17;133(14):e164397. doi: 10.1172/JCI164397 (PMC10348765; doi:10.1172/JCI164397)
Supplement: Supporting data values [file jci-133-164397-s067.xlsx]

## Sheet: Figure 1C
Spearman’s rank correlation
LTR7	0.738206
LTR7Y	0.719382
LTR7B	0.535026
	0.301265
	0.299755
	0.286876
	0.278697
	0.255553
	0.244784
	0.237559
	0.234588
	0.231429
	0.21714
	0.209249
	0.205151
	0.198878
	0.19576
	0.195562
	0.184614
	0.183507
	0.175778
	0.175333
	0.175166
	0.17371
	0.173688
	0.168899
	0.155291
	0.153417
	0.151706
	0.149192
	0.143831
	0.143576
	0.14208
	0.139424
	0.137228
	0.133537
	0.133172
	0.132748
	0.131157
	0.130228
	0.129454
	0.127975
	0.126694
	0.125148
	0.122529
	0.122337
	0.12169
	0.121646
	0.120732
	0.1203
	0.117067
	0.116744
	0.116404
	0.113363
	0.113189
	0.11223
	0.110882
	0.110869
	0.10944
	0.10856
	0.108195
	0.108153
	0.106629
	0.106575
	0.104619
	0.103345
	0.101842
	0.100424
	0.100421
	0.100288
	0.100144
	0.100135
	0.0993425
	0.0970659
	0.0968456
	0.0960212
	0.0954619
	0.0935111
	0.0911624
	0.0910787
	0.0896682
	0.0894881
	0.0884992
	0.0882316
	0.0872322
	0.0868232
	0.0865782
	0.0858546
	0.0857518
	0.085582
	0.0852969
	0.084933
	0.0841658
	0.0828011
	0.0818103
	0.081268
	0.0803031
	0.0788361
	0.0779887
	0.0778308
	0.0778163
	0.0774089
	0.0769333
	0.0758122
	0.0745343
	0.0731776
	0.0724453
	0.0719722
	0.0708385
	0.0707733
	0.0702795
	0.0700752
	0.0699665
	0.0697635
	0.0697522
	0.0696717
	0.0689748
	0.0686933
	0.0682214
	0.0682179
	0.0678496
	0.0677209
	0.0675232
	0.0673812
	0.0673738
	0.0668407
	0.0667956
	0.0666799
	0.066573
	0.066354
	0.0662225
	0.0660996
	0.0658411
	0.0653665
	0.0653089
	0.0652855
	0.0644331
	0.0643155
	0.0636107
	0.0635673
	0.0633554
	0.0629503
	0.0629287
	0.0627766
	0.062744
	0.0616421
	0.0613498
	0.0612382
	0.0611146
	0.0610696
	0.0609562
	0.0605104
	0.0604524
	0.0603998
	0.0602866
	0.059557
	0.0594106
	0.0591613
	0.05903
	0.058764
	0.0587273
	0.0583481
	0.0579034
	0.0573203
	0.0571645
	0.0570678
	0.0568959
	0.0568375
	0.0567408
	0.056491
	0.0564567
	0.0564303
	0.0562319
	0.056151
	0.0559339
	0.0559031
	0.0558554
	0.0551915
	0.0539185
	0.0536323
	0.0534001
	0.053386
	0.0531089
	0.0522183
	0.0521039
	0.0520679
	0.0518535
	0.0516733
	0.0516678
	0.0514148
	0.0513285
	0.0505183
	0.050463
	0.0503959
	0.0498864
	0.0496618
	0.0493949
	0.049055
	0.0488404
	0.048722
	0.0484943
	0.0483904
	0.0483089
	0.0481794
	0.0480592
	0.0479928
	0.0479677
	0.0476534
	0.0474448
	0.0472347
	0.0471858
	0.0471848
	0.0471703
	0.0471445
	0.0469473
	0.0467315
	0.0466636
	0.0465947
	0.0465635
	0.0465076
	0.0464834
	0.046357
	0.0461217
	0.0460642
	0.0459025
	0.0458946
	0.0458296
	0.0457705
	0.0456915
	0.0453357
	0.0450082
	0.0446783
	0.0438236
	0.0436316
	0.0435475
	0.043196
	0.0431144
	0.043053
	0.0427697
	0.0426738
	0.0426548
	0.0421158
	0.0419208
	0.041911
	0.0418342
	0.0417637
	0.0417607
	0.0416849
	0.0415943
	0.0415648
	0.0415122
	0.0414278
	0.0413472
	0.0412792
	0.0406582
	0.0405202
	0.0405032
	0.0403814
	0.0402711
	0.0402527
	0.0400197
	0.0399943
	0.0399382
	0.03965
	0.0395741
	0.0393572
	0.0393425
	0.0392181
	0.0391226
	0.0390686
	0.0389838
	0.0387764
	0.0386284
	0.0383284
	0.0380758
	0.0380309
	0.0378417
	0.0378203
	0.0374367
	0.037419
	0.0373709
	0.0373473
	0.0370471
	0.036873
	0.0367173
	0.0367043
	0.0366935
	0.0365209
	0.0364713
	0.0363563
	0.0363387
	0.0363135
	0.0362139
	0.0361467
	0.0358909
	0.0358445
	0.035831
	0.0358233
	0.0355736
	0.0352568
	0.0352242
	0.0351849
	0.0349992
	0.0349779
	0.0348727
	0.0347684
	0.0346392
	0.0345923
	0.0344718
	0.0343321
	0.034235
	0.0340953
	0.0339151
	0.0338655
	0.0333712
	0.0333296
	0.0333276
	0.0333221
	0.0332827
	0.0332068
	0.0332042
	0.0331844
	0.0331771
	0.0331213
	0.0330862
	0.0330537
	0.0330114
	0.0328027
	0.0326374
	0.0325887
	0.0323751
	0.0323298
	0.0322803
	0.0321884
	0.032171
	0.0316464
	0.0316327
	0.0316158
	0.0316078
	0.0315794
	0.0313941
	0.0312848
	0.0311912
	0.0309325
	0.030918
	0.0307508
	0.0307265
	0.0307093
	0.0306936
	0.0306648
	0.0306442
	0.0306059
	0.0304744
	0.0303452
	0.0302204
	0.0301894
	0.0301493
	0.0300928
	0.030091
	0.0300166
	0.0300057
	0.0299714
	0.0298506
	0.0298176
	0.0297565
	0.0294646
	0.0294622
	0.0294579
	0.0293858
	0.0293275
	0.0292564
	0.0287103
	0.0286808
	0.0286078
	0.0285492
	0.028431
	0.0284124
	0.0283814
	0.0283316
	0.0282998
	0.0282726
	0.0282457
	0.027844
	0.0277344
	0.0276697
	0.0276222
	0.0275914
	0.0275293
	0.0275092
	0.0274651
	0.0274047
	0.0272641
	0.0270856
	0.0270773
	0.0270448
	0.0270178
	0.0268829
	0.0267994
	0.0267765
	0.0267616
	0.0266444
	0.0265439
	0.0264564
	0.0264533
	0.0264076
	0.0264061
	0.0263225
	0.0263183
	0.0263125
	0.0261928
	0.0261603
	0.0258308
	0.025331
	0.0253201
	0.0252835
	0.0251777
	0.0251124
	0.0248714
	0.0248028
	0.0247138
	0.0245957
	0.024438
	0.024375
	0.0243455
	0.0242812
	0.0242398
	0.0240421
	0.0240354
	0.023967
	0.0239579
	0.0239322
	0.0238171
	0.0238149
	0.0237765
	0.0237759
	0.0235876
	0.0235679
	0.0235635
	0.0235443
	0.023509
	0.023134
	0.023128
	0.0229929
	0.02298
	0.0228972
	0.022829
	0.0228128
	0.0228037
	0.0227707
	0.0226282
	0.0224994
	0.0223933
	0.0223877
	0.0223772
	0.0223412
	0.0223314
	0.0222593
	0.0222486
	0.0222453
	0.0219986
	0.0218952
	0.0218643
	0.021843
	0.0218245
	0.0213967
	0.0213108
	0.0212868
	0.0209577
	0.0207468
	0.0206732
	0.0204495
	0.0203401
	0.0202941
	0.0202569
	0.0200235
	0.0199741
	0.019759
	0.0196249
	0.0194942
	0.0194846
	0.0194459
	0.0194427
	0.0193446
	0.0193206
	0.0192586
	0.0192434
	0.0192106
	0.0191723
	0.0188937
	0.018883
	0.0187336
	0.0186242
	0.0186221
	0.018541
	0.0184973
	0.018464
	0.0183732
	0.0183508
	0.018308
	0.0182118
	0.0181421
	0.0175658
	0.0175115
	0.0173436
	0.0172728
	0.0172474
	0.0171656
	0.0171083
	0.0169976
	0.0169605
	0.0169114
	0.0168228
	0.0167644
	0.0167562
	0.0167249
	0.0166729
	0.0165875
	0.0164606
	0.0164594
	0.0164574
	0.0163607
	0.0163305
	0.0160769
	0.016
	0.0158423
	0.0158106
	0.0155098
	0.0153802
	0.0152041
	0.0151815
	0.0150897
	0.0149891
	0.0148731
	0.0147975
	0.0147931
	0.0146407
	0.0146146
	0.0145916
	0.0145506
	0.014534
	0.0144474
	0.0144201
	0.0143641
	0.0143473
	0.0142869
	0.0142297
	0.0141967
	0.0141158
	0.0139336
	0.0138576
	0.0137408
	0.0137315
	0.0136721
	0.0136631
	0.0135584
	0.0133817
	0.0132386
	0.0130502
	0.0129388
	0.0129351
	0.0128418
	0.0128048
	0.0126902
	0.0126004
	0.0122485
	0.0122307
	0.0122173
	0.0122159
	0.0119382
	0.0117426
	0.0117164
	0.0117054
	0.0115448
	0.0115074
	0.0114744
	0.0114103
	0.0113392
	0.0113004
	0.0112703
	0.0109838
	0.010779
	0.0107361
	0.0105662
	0.010535
	0.0101313
	0.0100471
	0.0100241
	0.00997311
	0.00996067
	0.00994378
	0.00988047
	0.00986157
	0.0096481
	0.00954667
	0.00899674
	0.00878163
	0.00868345
	0.00866539
	0.00853746
	0.00849746
	0.00844715
	0.00841399
	0.00826839
	0.00817145
	0.00815927
	0.00815368
	0.00803896
	0.00797041
	0.00786749
	0.00775697
	0.00751818
	0.00749598
	0.00742311
	0.00734568
	0.00729832
	0.00724146
	0.00723612
	0.00717649
	0.00658485
	0.00647765
	0.00645578
	0.00622955
	0.00619536
	0.00614806
	0.00612413
	0.00607091
	0.00592907
	0.00589901
	0.00587721
	0.00553176
	0.00547693
	0.00545114
	0.00535863
	0.00534341
	0.00531164
	0.00520853
	0.00520324
	0.00504367
	0.00503572
	0.00493873
	0.00478869
	0.0045598
	0.00446773
	0.00442341
	0.00434311
	0.00425023
	0.00418892
	0.00414661
	0.00408677
	0.00388902
	0.00326962
	0.00306008
	0.00303798
	0.00299089
	0.00291126
	0.00290455
	0.0027545
	0.00245717
	0.00245246
	0.00241397
	0.00226896
	0.00202686
	0.00189653
	0.00181056
	0.0016944
	0.00150306
	0.0014724
	0.00121849
	0.000632265
	0.000536722
	0.000416096
	0.00020828
	0.000186537
	6.29e-05
	6.13e-05
	5.38e-05
	-6.89e-05
	-0.000125743
	-0.00013827
	-0.000621361
	-0.000639634
	-0.000786189
	-0.000800683
	-0.00091804
	-0.00124781
	-0.00140144
	-0.00140501
	-0.00157877
	-0.0016425
	-0.00174342
	-0.00180975
	-0.00188985
	-0.00215289
	-0.0022764
	-0.00246492
	-0.00265923
	-0.00276998
	-0.00287117
	-0.00298393
	-0.00305909
	-0.00314942
	-0.00319636
	-0.00333436
	-0.00347146
	-0.00360603
	-0.00368384
	-0.00389627
	-0.0042988
	-0.00432368
	-0.00439701
	-0.00441468
	-0.00441657
	-0.00447145
	-0.0045429
	-0.00463346
	-0.00470002
	-0.00481182
	-0.0052441
	-0.00540336
	-0.00545854
	-0.00569628
	-0.0057738
	-0.00589237
	-0.00601112
	-0.00631066
	-0.00631066
	-0.00642072
	-0.00665481
	-0.00670398
	-0.00673975
	-0.00680186
	-0.00690846
	-0.00714453
	-0.0074828
	-0.00755192
	-0.00760462
	-0.00778309
	-0.00805668
	-0.00842544
	-0.00845886
	-0.00911466
	-0.00913096
	-0.00928152
	-0.0101096
	-0.0101764
	-0.0102294
	-0.0106726
	-0.0106897
	-0.0107308
	-0.0109452
	-0.011013
	-0.0112478
	-0.0112632
	-0.0112944
	-0.0113067
	-0.011417
	-0.0114939
	-0.0120314
	-0.0120495
	-0.0121808
	-0.0122592
	-0.01227
	-0.0122874
	-0.0124574
	-0.0125208
	-0.0125907
	-0.0126088
	-0.0127604
	-0.0128737
	-0.0129989
	-0.0133223
	-0.0140257
	-0.0140896
	-0.0141423
	-0.0143965
	-0.01456
	-0.0146099
	-0.0151679
	-0.0153749
	-0.0153764
	-0.0155471
	-0.015863
	-0.0163705
	-0.0169828
	-0.0170659
	-0.0171657
	-0.0174095
	-0.0176581
	-0.0177431
	-0.0178731
	-0.0190247
	-0.0192858
	-0.0196349
	-0.0196511
	-0.0197273
	-0.0202341
	-0.0202841
	-0.0208559
	-0.0210058
	-0.0224613
	-0.0248726
	-0.0264598
	-0.026579
	-0.0272446
	-0.0278486
	-0.0284598
	-0.0299403
	-0.0300426
	-0.0303879
	-0.0305043
	-0.031027
	-0.0319655
	-0.0324779
	-0.0326278
	-0.0327804
	-0.0328461
	-0.0335508
	-0.0341107
	-0.0358014
	-0.0363289
	-0.036435
	-0.0368689
	-0.0384985
	-0.0388506
	-0.0394254
	-0.04058
	-0.0406873
	-0.0415185
	-0.0422313
	-0.0427928
	-0.0432372
	-0.0455185
	-0.0462521
	-0.0472308
	-0.0473626
	-0.0474172
	-0.0480771
	-0.0494411
	-0.0536422
	-0.0553926
	-0.0631352
	-0.0703098
	-0.0704767
	-0.0715323
	-0.0825702
	-0.0831206

## Sheet: Figure 1D
HERVH expression TPM
	Healthy	LUAD	LUSC
	0.552665	0.04884	0.116677
	0.623944	0.055207	0.143397
	0.781634	0.059827	0.178282
	1.08364	0.06754	0.230194
	1.08364	0.077025	0.230194
	1.33088	0.0914644	0.263103
	1.50829	0.0914644	0.300843
	1.50829	0.101184	0.364136
	1.62909	0.133007	0.364136
	1.62909	0.162487	0.403416
	1.62909	0.19941	0.403416
	1.79533	0.19941	0.403416
	1.79533	0.236256	0.403416
	1.79533	0.236256	0.442577
	1.79533	0.260591	0.442577
	1.79533	0.260591	0.442577
	1.79533	0.260591	0.496678
	1.98839	0.260591	0.496678
	1.98839	0.260591	0.55019
	1.98839	0.293093	0.55019
	2.33795	0.293093	0.55019
	2.33795	0.317593	0.55019
	2.33795	0.317593	0.599775
	2.33795	0.353115	0.599775
	2.33795	0.353115	0.599775
	2.56675	0.353115	0.664435
	2.94973	0.378585	0.664435
	2.94973	0.378585	0.664435
	3.28181	0.378585	0.664435
	3.28181	0.378585	0.664435
	3.28181	0.421587	0.664435
	3.28181	0.421587	0.664435
	3.84107	0.421587	0.664435
	3.84107	0.421587	0.718402
	4.27196	0.421587	0.718402
	4.27196	0.451244	0.718402
		0.451244	0.809661
		0.451244	0.809661
		0.451244	0.809661
		0.451244	0.809661
		0.451244	0.809661
		0.451244	0.809661
		0.451244	0.809661
		0.489346	0.809661
		0.489346	0.809661
		0.489346	0.809661
		0.535774	0.882736
		0.535774	0.882736
		0.596511	0.882736
		0.596511	0.882736
		0.596511	0.882736
		0.596511	0.882736
		0.596511	0.882736
		0.596511	0.991582
		0.663711	0.991582
		0.663711	0.991582
		0.663711	0.991582
		0.663711	0.991582
		0.663711	0.991582
		0.663711	0.991582
		0.663711	0.991582
		0.663711	1.11366
		0.663711	1.11366
		0.663711	1.11366
		0.663711	1.11366
		0.753709	1.11366
		0.753709	1.11366
		0.753709	1.11366
		0.753709	1.20628
		0.753709	1.20628
		0.753709	1.20628
		0.753709	1.20628
		0.753709	1.20628
		0.753709	1.20628
		0.753709	1.20628
		0.753709	1.20628
		0.753709	1.20628
		0.753709	1.20628
		0.753709	1.20628
		0.753709	1.20628
		0.818209	1.20628
		0.818209	1.31143
		0.818209	1.31143
		0.818209	1.31143
		0.818209	1.31143
		0.818209	1.31143
		0.818209	1.31143
		0.818209	1.31143
		0.889744	1.45158
		0.889744	1.45158
		0.889744	1.45158
		0.889744	1.45158
		0.889744	1.45158
		0.889744	1.45158
		0.889744	1.45158
		0.889744	1.45158
		0.889744	1.45158
		0.889744	1.45158
		0.95795	1.45158
		0.95795	1.57012
		0.95795	1.57012
		0.95795	1.57012
		0.95795	1.57012
		0.95795	1.57012
		0.95795	1.57012
		0.95795	1.57012
		0.95795	1.57012
		0.95795	1.57012
		0.95795	1.57012
		0.95795	1.57012
		0.95795	1.70024
		1.03848	1.70024
		1.03848	1.70024
		1.03848	1.70024
		1.03848	1.70024
		1.03848	1.70024
		1.03848	1.70024
		1.03848	1.70024
		1.03848	1.867
		1.03848	1.867
		1.03848	1.867
		1.03848	1.867
		1.03848	1.867
		1.03848	1.867
		1.03848	1.867
		1.03848	1.867
		1.03848	1.867
		1.14484	1.867
		1.14484	2.01651
		1.14484	2.01651
		1.14484	2.01651
		1.14484	2.01651
		1.14484	2.01651
		1.14484	2.01651
		1.14484	2.01651
		1.14484	2.01651
		1.14484	2.01651
		1.14484	2.01651
		1.14484	2.01651
		1.14484	2.18862
		1.14484	2.18862
		1.14484	2.18862
		1.14484	2.18862
		1.14484	2.18862
		1.14484	2.18862
		1.14484	2.18862
		1.14484	2.18862
		1.14484	2.18862
		1.14484	2.18862
		1.14484	2.18862
		1.14484	2.18862
		1.24043	2.18862
		1.24043	2.42469
		1.24043	2.42469
		1.24043	2.42469
		1.24043	2.42469
		1.24043	2.42469
		1.24043	2.42469
		1.24043	2.42469
		1.24043	2.42469
		1.24043	2.42469
		1.24043	2.42469
		1.24043	2.42469
		1.34689	2.42469
		1.34689	2.42469
		1.34689	2.67096
		1.34689	2.67096
		1.34689	2.67096
		1.34689	2.67096
		1.34689	2.67096
		1.34689	2.67096
		1.34689	2.67096
		1.34689	2.67096
		1.34689	2.67096
		1.34689	2.89152
		1.34689	2.89152
		1.34689	2.89152
		1.34689	2.89152
		1.34689	2.89152
		1.34689	2.89152
		1.34689	2.89152
		1.34689	2.89152
		1.34689	2.89152
		1.34689	3.14705
		1.34689	3.14705
		1.34689	3.14705
		1.34689	3.14705
		1.34689	3.14705
		1.34689	3.14705
		1.34689	3.14705
		1.34689	3.14705
		1.45103	3.4743
		1.45103	3.4743
		1.45103	3.4743
		1.45103	3.4743
		1.45103	3.4743
		1.45103	3.4743
		1.45103	3.4743
		1.45103	3.4743
		1.45103	3.4743
		1.45103	3.82076
		1.45103	3.82076
		1.45103	3.82076
		1.45103	3.82076
		1.45103	3.82076
		1.45103	3.82076
		1.45103	3.82076
		1.45103	3.82076
		1.45103	3.82076
		1.45103	4.13278
		1.45103	4.13278
		1.45103	4.13278
		1.45103	4.13278
		1.45103	4.13278
		1.57193	4.59898
		1.57193	4.59898
		1.57193	4.59898
		1.57193	4.59898
		1.57193	4.59898
		1.57193	4.59898
		1.57193	4.59898
		1.57193	4.59898
		1.57193	5.04364
		1.57193	5.04364
		1.57193	5.04364
		1.57193	5.04364
		1.57193	5.04364
		1.57193	5.04364
		1.57193	5.04364
		1.57193	5.04364
		1.57193	5.04364
		1.57193	5.57857
		1.57193	5.57857
		1.70767	5.57857
		1.70767	5.57857
		1.70767	5.57857
		1.70767	5.57857
		1.70767	5.57857
		1.70767	5.57857
		1.70767	6.14516
		1.70767	6.14516
		1.70767	6.14516
		1.70767	6.14516
		1.70767	6.14516
		1.70767	6.14516
		1.70767	6.14516
		1.70767	6.73862
		1.70767	6.73862
		1.70767	6.73862
		1.70767	6.73862
		1.70767	6.73862
		1.70767	6.73862
		1.70767	6.73862
		1.70767	6.73862
		1.70767	7.55125
		1.70767	7.55125
		1.84712	7.55125
		1.84712	7.55125
		1.84712	7.55125
		1.84712	7.55125
		1.84712	7.55125
		1.84712	8.22214
		1.84712	8.22214
		1.84712	8.22214
		1.84712	8.22214
		1.84712	8.22214
		1.84712	8.22214
		1.84712	9.16944
		1.84712	9.16944
		1.84712	9.16944
		1.84712	9.16944
		1.84712	9.16944
		1.84712	9.16944
		1.84712	9.16944
		1.84712	9.16944
		1.84712	9.16944
		1.84712	9.91826
		1.84712	10.7406
		1.84712	10.7406
		2.005	10.7406
		2.005	10.7406
		2.005	10.7406
		2.005	10.7406
		2.005	10.7406
		2.005	10.7406
		2.005	10.7406
		2.005	10.7406
		2.005	12.2301
		2.005	12.2301
		2.005	12.2301
		2.005	12.2301
		2.005	12.2301
		2.005	12.2301
		2.005	12.2301
		2.005	12.2301
		2.005	13.2538
		2.005	13.2538
		2.005	13.2538
		2.005	14.7055
		2.1637	14.7055
		2.1637	14.7055
		2.1637	14.7055
		2.1637	14.7055
		2.1637	16.1904
		2.1637	16.1904
		2.1637	16.1904
		2.1637	16.1904
		2.1637	17.7272
		2.1637	17.7272
		2.1637	17.7272
		2.1637	17.7272
		2.1637	17.7272
		2.1637	17.7272
		2.1637	17.7272
		2.32351	19.4796
		2.32351	19.4796
		2.32351	19.4796
		2.32351	21.0762
		2.32351	21.0762
		2.32351	21.0762
		2.32351	21.0762
		2.32351	21.0762
		2.32351	21.0762
		2.32351	21.0762
		2.57912	22.6577
		2.57912	22.6577
		2.57912	24.9991
		2.57912	24.9991
		2.57912	28.764
		2.57912	28.764
		2.57912	28.764
		2.57912	32.1035
		2.57912	32.1035
		2.57912	32.1035
		2.57912	32.1035
		2.57912	32.1035
		2.57912	34.7252
		2.57912	34.7252
		2.57912	34.7252
		2.57912	38.2214
		2.76055	38.2214
		2.76055	38.2214
		2.76055	38.2214
		2.76055	38.2214
		2.76055	41.5494
		2.76055	41.5494
		2.76055	41.5494
		2.98286	45.5594
		2.98286	55.0916
		2.98286	55.0916
		2.98286	55.0916
		2.98286	59.5907
		2.98286	65.802
		2.98286	65.802
		2.98286	72.0447
		2.98286	72.0447
		2.98286	72.0447
		3.36277	80.8657
		3.36277	80.8657
		3.36277	80.8657
		3.36277	86.912
		3.36277	86.912
		3.36277	101.938
		3.36277	101.938
		3.36277	101.938
		3.61549	113.146
		3.61549	113.146
		3.61549	134.56
		3.61549	172.299
		3.61549	205.524
		3.61549
		3.61549
		3.94758
		3.94758
		3.94758
		3.94758
		3.94758
		3.94758
		3.94758
		3.94758
		3.94758
		4.38283
		4.38283
		4.38283
		4.38283
		4.38283
		4.38283
		4.38283
		4.38283
		4.69115
		4.69115
		4.69115
		4.69115
		4.69115
		5.15989
		5.15989
		5.15989
		5.15989
		5.15989
		5.15989
		5.71475
		5.71475
		5.71475
		5.71475
		6.26619
		6.26619
		6.26619
		6.26619
		7.21822
		7.21822
		7.79457
		7.79457
		7.79457
		9.01481
		9.01481
		9.01481
		9.01481
		9.98755
		9.98755
		9.98755
		9.98755
		9.98755
		9.98755
		12.2203
		12.2203
		12.2203
		13.7665
		13.7665
		13.7665
		33.6033
		49.3963
		72.5582
		72.5582

## Sheet: Figure 1G
HERVH-CALB1 expression TPM
	312.553
	230.654
	230.654
	177.052
	177.052
	177.052
	146.458
	146.458
	146.458
	146.458
	100.711
	100.711
	83.496
	83.496
	83.496
	83.496
	83.496
	83.496
	83.496
	83.496
	83.496
	83.496
	83.496
	83.496
	68.3241
	68.3241
	68.3241
	68.3241
	68.3241
	68.3241
	56.1328
	56.1328
	56.1328
	56.1328
	56.1328
	56.1328
	56.1328
	47.6198
	47.6198
	47.6198
	47.6198
	47.6198
	36.6583
	36.6583
	36.6583
	28.3353
	28.3353
	28.3353
	28.3353
	28.3353
	28.3353
	23.2554
	23.2554
	19.2236
	19.2236
	19.2236
	19.2236
	15.8156
	15.8156
	15.8156
	15.8156
	15.8156
	12.881
	12.881
	12.881
	12.881
	9.5438
	9.5438
	9.5438
	7.97577
	7.97577
	7.97577
	5.88274
	5.88274
	5.88274
	5.88274
	4.55879
	4.55879
	4.55879
	3.76857
	3.76857
	3.76857
	3.76857
	3.76857
	3.76857
	3.76857
	3.76857
	2.79146
	2.79146
	2.79146
	2.79146
	2.79146
	2.33942
	2.33942
	2.33942
	2.33942
	1.98463
	1.98463
	1.98463
	1.98463
	1.98463
	1.98463
	1.98463
	1.98463
	1.63665
	1.63665
	1.63665
	1.63665
	1.63665
	1.34917
	1.34917
	1.34917
	1.34917
	1.34917
	1.34917
	1.14456
	1.14456
	1.14456
	1.14456
	0.95095
	0.95095
	0.95095
	0.95095
	0.95095
	0.95095
	0.95095
	0.753518
	0.753518
	0.753518
	0.753518
	0.753518
	0.753518
	0.753518
	0.753518
	0.753518
	0.627013
	0.627013
	0.627013
	0.627013
	0.627013
	0.627013
	0.627013
	0.627013
	0.627013
	0.627013
	0.501308
	0.501308
	0.501308
	0.501308
	0.501308
	0.501308
	0.501308
	0.411551
	0.411551
	0.411551
	0.411551
	0.411551
	0.411551
	0.411551
	0.33096
	0.33096
	0.33096
	0.33096
	0.33096
	0.33096
	0.33096
	0.33096
	0.285561
	0.285561
	0.285561
	0.285561
	0.285561
	0.285561
	0.285561
	0.285561
	0.285561
	0.285561
	0.285561
	0.234002
	0.234002
	0.234002
	0.234002
	0.201988
	0.201988
	0.201988
	0.201988
	0.201988
	0.201988
	0.201988
	0.201988
	0.201988
	0.201988
	0.201988
	0.164537
	0.164537
	0.164537
	0.164537
	0.164537
	0.164537
	0.164537
	0.164537
	0.139584
	0.139584
	0.139584
	0.139584
	0.139584
	0.139584
	0.118415
	0.118415
	0.118415
	0.118415
	0.118415
	0.118415
	0.118415
	0.118415
	0.118415
	0.118415
	0.0919751
	0.0919751
	0.0919751
	0.0919751
	0.0919751
	0.0787197
	0.0787197
	0.0787197
	0.0787197
	0.0787197
	0.0787197
	0.0787197
	0.0787197
	0.0787197
	0.0787197
	0.0787197
	0.0787197
	0.0633636
	0.0633636
	0.0633636
	0.0633636
	0.0633636
	0.0633636
	0.0633636
	0.0633636
	0.0633636
	0.0633636
	0.0633636
	0.0523169
	0.0523169
	0.0523169
	0.0523169
	0.0523169
	0.0523169
	0.0424041
	0.0424041
	0.0424041
	0.0424041
	0.0424041
	0.0424041
	0.0424041
	0.0424041
	0.0424041
	0.0424041
	0.0424041
	0.0320835
	0.0320835
	0.0320835
	0.0259204
	0.0259204
	0.0259204
	0.0259204
	0.0197825
	0.0197825
	0.0197825
	0.0197825
	0.0197825
	0.0171562
	0.0171562
	0.0171562
	0.0171562
	0.0171562
	0.0171562
	0.0131744
	0.0131744
	0.0131744
	0.0100334
	0.0100334
	0.0100334
	0.0100334
	0.0100334
	0.0100334
	0.0100334
	0.0100334
	0.0100334
	0.0100334
	0.0100334
	0.0100334
	0.0100334
	0.0100334
	0.0100334
	0.0100334
	0.0100334
	0.0100334
	0.0100334
	0.0100334
	0.0100334
	0.0100334
	0.0100334
	0.0100334
	0.0100334
	0.0100334
	0.0100334
	0.0100334
	0.0100334
	0.0100334
	0.0100334
	0.0100334
	0.0100334
	0.0100334
	0.0100334
	0.0100334
	0.0100334
	0.0100334
	0.0100334
	0.009
	0.009
	0.009
	0.009
	0.009
	0.009
	0.009
	0.009
	0.009
	0.009
	0.009
	0.009
	0.009
	0.009
	0.009
	0.009
	0.009
	0.009
	0.009
	0.009
	0.009
	0.009
	0.009
	0.009
	0.009
	0.009
	0.009
	0.009
	0.009
	0.009
	0.009
	0.009
	0.009
	0.009
	0.009
	0.009
	0.009
	0.009
	0.009
	0.009

## Sheet: Figure 2A
CALB1 expression, log2 signal
normal	hyperplasia	metaplasia	mild dysplasia	moderate dysplasia	severe dysplasia	carcinoma in situ	squamous cell carcinoma
-0.611826	-0.311734	-1.22059	-0.361839	0.065729	0.274833	-0.49852	-0.325395
0.029802	-0.19241	1.2732	-0.394912	-0.059905	0.467664	-1.19085	0.116492
-0.65856	0.448037	-0.445849	0.174197	5.40098	-0.432825	1.53394	5.05426
0.0889916	-0.253304	-0.674329	2.73405	2.06697	0.0124428	-0.277241	2.60113
0.109778	-0.102775	-0.244646	3.67939	2.74785	-0.286677	0.0778437	5.39761
-0.777743	-0.906451	-0.706283	-0.341762	-0.348419	2.64779	3.53216	4.8612
-0.18427	-1.07555	0.418136	-0.24309	-0.0012749	-0.0446126	2.6243	4.63289
-0.506619	0.327047	2.09527	-0.109662	0.204875	-0.436232	-0.53655	0.409034
0.0149785	-0.270235	1.86815	0.580388	0.324723	-0.494079	4.91149	5.85363
0.270023	0.221876	-0.694561	-0.499023	-0.492749	5.52577	3.5472	-0.331804
0.42961	-0.589279	1.15385	1.03679	1.42664	-0.266367	5.30462	5.60673
-0.693825	-0.471416	-0.447293	0.262395	1.17935	5.34997	1.52715	2.0411
-1.31414	-0.057545	-0.113203	-0.271686	2.14315		0.121603	0.488313
0.0442881	5.38368	0.214135					0.00127348
-0.677902	-0.432079	-0.0146905
-0.120731
-0.502004
0.0201379
-1.30268
-0.455107
0.150439
-1.22244
-0.131889
-0.201964
-0.0589088
-0.28663
-0.175789

## Sheet: Figure 2B
CALB1 expression, log2 signal
	Regressive	Progressive
	0.169857	0.537928
	0.197472	0.850822
	0.641886	0.939247
	0.648357	1.09532
	0.649796	1.13336
	0.919632	1.34818
	1.02369	1.36134
	1.20462	1.42969
		1.43096
		1.44537

## Sheet: Figure 2C
Doubling time, hours
	LK-2	LK-2 2B7	LK-2 2C3	LK-2 2D5		HARA	HARA 3C3	HARA 3D5	HARA 3D6	HARA 3E3
	39.7	112.7	89.3	57.6		20.95	27.35	23.03	26.47	21.36
	81.3	75.3	32.5	44.4		26.17	26.46	25.02	31.42	29.26
	47.4	84.4	58.8	40.1		30.04	54.36	33.51	40.93	30.68
	45.8	53.6	59.2	45.6		29.84	33.78	36.92	42.17	31.69
	45.7	75.2	34.5	43		25.08	27.52	25.47	26.28	28.94
	40.4	57.5	43	37.6		30.81	35.69	32.7	36.36	25.57
	35.7	58.1	32	36.3		32.42	41.74	32.52	41.16	30.37
	60	51	43.2	42.2		31.53	44.74	29.8	45.77	31.9
	48.3	102.9	41.8	39.2		33.5	41.16	30.68	39.67	33.83
	36.2	55.9	47.4	70.6		23.83	26.58	24.69	24.98	23.08
	30.8	51.8	58.7	57.2		23.8	25.49	25.06	31.29	24.61
	30.5	43.1	68.4	44.1		29.89	47.61	37.04	43.64	33.91
	35.8	30.1	46.3	62.3		27.68	32.24	34.96	31.86	34.43
	27.5	34.7	42.7	35.7		29.18	24.23	29.54	31.55	27.72
	28.8	35.1	39	43.3		33.95	28.41	34.32	35.92	33.22
	40.2	46.2	64.2	48.1		42.09	36.83	34.27	39.44	32.77
	38.1	53.7	38.7	51		40.57	31.16	30.28	38.77	31.65
	56.1	41.7	77.7	56.1		43.19	33.94	30.02	39.15	33.52
	33.8	53.2	73.7	61.1		20.44	22.55	21.34	35.01	21.64
	36.2	44.6	78.8	41.4		24.38	28.68	25.81	33.55	27.25
	40.5	61.8	75	42.2		30.29	38.16	33.18	39.8	41.75
	31.7	56.2	59.6	37.9		28.53	33.24	31.62	34.41	32
	33.4	35.8	83.8	40.8		25.84	24.97	28.57	30.76	24.25
	46.7	51.7	39.4	46.2		29.74	30.33	30.67	32.75	30.44
	46.9	66	27.3	49.4		31.03	32.42	32.69	40.04	28.01
	45.5	75	49.1	57.8		28.96	33.93	28.76	33.15	35.64
	38.1	79.2	43.3	39.6		31.48	34.16	31.82	37.58	32.54
	28.3	43.1	33.8	43.4		25.98	21.64	25.41	34.52	25.02
	32.6	61.8	46.3	45.8		24.23	24.02	24.15	33.21	30.08
	31.9	45.4	108.9	40		36.62	46.33	34.5	51.69	37.07
	30	39	52.6	42.2		33.34	28.46	32.6	38.68	27.87
	34.3	49.2	36.5	54.2		26.05	23.74	30.27	24.74	31.13
	55.3	66.8	43.6	48.4		31.91	29.55	30.81	38.76	28.83
	40.1	73.6	51	61.7		32.5	31.34	33.98	43.53	32.45
	51.8	45.4	35.7	40.1		31.64	30.1	33.03	40.19	27.38
	31.8	60.8	39.4	48.8		35.59	28.94	33.12	36.88	32.71
	29	37.6	74	42.2		20.53	30.3	24.38	28.1	26.32
	35.8	27.8	46.8	50.2		25.87	31.59	29.63	38.07	29.09
	26.7	45.1	40.3	35.2		28.18	34.85	37.89	43.31	33.71
	39.7	132.3	39.5	67.1		32.67	34.23	32.76	40.8	39.19
	38.8	50	68.1	48.3		25.19	23.63	29.51	27.54	23.17
	26.3	46.8	52	60.4		30.06	30.19	32.38	37.83	32.07
	35.7	34.6	60.3	39.1		29.28	33.12	31.99	37.55	34.5
	27.2	49.6	93.2	41.2		29.46	31.89	28.61	41.97	34.85
	33.8	29.5	39.5	57		30.8	35.02	31.53	42.39	31.03
	28.2	28.9	52.2	50.1		23.14	25.1	21.93	31.31	19.01
	39.7	38.1	59.7	38.4		25.27	25.72	30.49	31.97	20.2
	41.8	29	58.6	56		32.53	65.59	38.79	54.82	48.91
	34.1	32.1	44.5	42.3		31.07	22.26	36.88	43.14	37.46
	34.6	64.8	52.5	60.2		25.89	25.06	27.99	28.92	25.99
	31.6	58.7	47.5	51.2		27.85	28.68	35.15	37.34	32.03
	28.3	48.6	49.7	49.1		30.99	37.42	33.2	33.18	33.9
	36	37.8	37.7	37.8		30.31	31.44	36.48	37.65	39.74
	32.5	34.2	57	49.5		31.33	34.17	32.26	43.4	41.01
	51	35.6	63.7	49.3		24.59	26.04	24.89	35.36	21.83
	40.6	31.1	63.8	41.7		25.03	26.84	24.57	36.08	23.99
	40.4	52.7	64	44		29.88	45.86	34.69	55.8	33.7
	31.5	77.7	35.4	64.7		30.72	31.44	30.42	43.92	30.28
	29.2	91.3	72.5	43		25.84	23.85	26.14	24.65	24.9
	31.7	52.8	42.9	40.5		36.33	32.65	30.22	38.98	31.52
	33.1	68.8	76.9	44.9		34.65	34.95	30.48	42.73	31.42
	35	52.5	74.1	43.1		36.15	35.49	32.91	38.71	32.27
	50.3	45.8	49.9	41.3		37.83	33.96	32.94	40.17	32.86
	45	36.6	48.8	45.3		23.6	28.36	21.26	44.37	22.31
	38	62.2	40.7	41.7		26.07	26.21	24.58	29.18	27.56
	30.8	77	36	61		29.49	47.61	39.83	48.05	31.86
	30.3	83.6	36.4	39.3		25.92	33.46	32.83	34.77	41.85
	33.6	50.4	32.1	49.2		23.82	27.2	26.24	33.21	27.52
	32.2	32.6	39.4	42.2		28.15	31.12	31.82	35.98	37.09
	34.1	36.1	38.3	42.2		28.4	31.67	36.63	34.44	37.52
	53.8	30.9	42.4	45.2		28.95	31.44	37.04	37.13	37.18
	43	27.7	64.9	47.8		33.92	31.36	35.73	39.5	41.69
	38.3	43.1	46.9	42.3		27.32	30.01	24.59	32.02	22.27
	39.3	57.2	43.8	60.2		23.32	24.92	24.57	32.08	28.99
	28.8	57.4	51.9	51.2		29.05	47.66	35.75	45.05	33.38
	31.9	75.5	42.3	49.1		28.98	34.94	29.83	38.27	35.06
	32.4	38.3	54.1	37.8		23.67	25.13	29.16	26.28	24.86
	28	50.6	66.4	49.5		28.72	34.12	35.74	40.58	33.81
	51.1	38.1	40.8	49.3		25.72	24.95	30.95	32.99	21.32
	48.1	37.2	46	41.7		29.09	24.72	25.97	62.89	24.54
	37.5	56	58.9	44		30.1	39.35	33.25	43.07	38.93
	34.5	51.8	28.9	64.7		25.34	33.54	28.96	25.42	34.51
	30.6	52.5	61.9	43		21.25	23.73	27	37.3	25.47
	33.2	46.3	37.1	40.5		30.77	31.48	32.91	31.84	33.45
	30.6	36.2	38.5	44.9		29.85	26.18	24	47.2	25.86
	36.1	44.5		43.1		27.23	28.23	26.83	40.61	26.66
	50.7	37.1		41.3		27.97	42.7	33.51	42.47	35.57
	52.7	36.5		45.3		30.54	34.9	34.91	24.2	33.59
	36.3	44.1		41.7		30.72	25.52	27.99	47.95	25.22
	36.1			61		31.82	33.12	35.28	29.78	31.32
	29.4					24.43	27.38	25.47	33.63	23.72
	35.5					24.31	27.45	27.82	41.72	29.3
	31.5					32.07	40.38	32.94	37.37	30.29
	34.7					25.97	32.25	33.4	28.1	40.76
	46.3					23.9	23.32	26.82	34.93	25.19
						29.3	33.01	32.01	36.05	37.82
						31.21	27.73	24.45	35.16	25.18
						31.56	25.34	25.44	48.84	26.6
						32.31	40.74	41.81	43.2	34.41
						16.85	31.6	36.32	22.94	29.9
						25.76	25.12	25.76	32.62	22.4
						29.03	33.2	32.47	31.54	29.33
						29.78	26.17	24.35	56.72	23.32
						26.87	27.58	27.69	36.72	27.89
						29.71	38.3	43.7	26.21	40.31
						27.34	32.87	36.84	35.75	34.21
						30.59	22.73	27.85	30.7	27.88
						29.9	28.63	37.02	29.38	33.83
						25.28	25.81	22.43	96.3	24.82
						27.2	26.81	24.45	35.38	24.51
						32.98	41.54	33.32	23.74	35.17
						29.47	29.99	31.26	39.14	35.12
						25.56	23.8	29.06	30.13	25.36
						29.08	31.96	32.37	37.4	34.33
						27.58	23.02	26.73	44.52	24.15
						25.59	26.42	28.33	44.26	27.65
						29.78	37.11	36.27	24.42	37.08
						27.65	34.23	37.08	43.52	44.75
						27.26	22.32	28.36		23.14
						32.59	32.61	33.84		38.8
						27.16	26.81	29.97
						26.46	27.79	28.93
						30.04	31.39	29.29
						29.24	34.11	29.46
						25.91	22.02	31.89
						28.77	27.88	33.5
						26.99	25.82	23.69
						26.73	28.39	32.9
						29.36	26.18	37.99
						32.28	29.82	34.03
						27.89	34.09	31.79
						31.8	39.18	31.23
						26.54	21.54	29.52
						26.87	24.6	30.28
						29.3	25.48	32.25
						29.15	26.52	22.21
						25.08	25.95	29.01
						28.12	29.47	30.96
						26.18	34.42	32.92
						26.19	25.47	29.52
						29.59	25.22	30.31
						29.69	24.06	27.02
						26.98	24.78	35.18
						31.77	26.09	37.14
						26.73	24.87	20.61
						25.95	28.13	30.05
						33.14	31.59	29.56
						27.84	35.31	31.47
						27.52	21.98	28.83
						33.58	26.34	29.83
						24.51	23.43	30.27
						27.04	27.65	35.01
						28.45	25.17	38.75
						30.08	31.02	24.3
						24.59	32.85	28.62
						29.82		31.28
						25.63		33.12
						25.9		29.95
						29.3		28.11
						26.77		31.63
						25.37		30.08
						30.47		31.11
						25.58
						25.63
						41.11
						22.7
						23.67
						28.7
						22.43
						25.78
						30.29
						31.36
						27.3
						34.4
						26.23
						26.58
						26.84
						32.16
						27.31
						38.01
						21.91
						26.27
						26.68
						25.01
						25.25
						24.65
						26.28
						27.42
						30.38
						25.75
						25.2
						24.83
						26
						26.06
						26.58
						26.83
						26.19
						29.48
						21.97
						23.54
						23.9
						26.04
						28.16
						26.58
						28.12
						29.85
						32.3
						19.99
						25.37
						24.96
						28.32
						24.42
						26.26
						25.54
						29.21
						29.52
						22.86
						24.22
						25.06
						25.86
						24.88
						24
						23.81
						27.05
						25.82
						26.37
						25.39
						25.05
						26
						25.86
						27.33
						26.55
						28.53
						30.76

## Sheet: Figure 2D
Liver weight, g
	LK-2	LK-2 2B7
	3.3	2.1
	4	1.8
	4.3	1.75
	4.4	1.5
		1.3

## Sheet: Figure 2F
Number of liver nodules
	LK-2	LK-2 2B7
	19	14
	34	9
	35	3
	25	9
		14
Tumour area/liver area
	LK-2	LK-2 2B7
	2.38881	0.155004
	1.84966	0.200646
	0.826779	0.136788
	1.70364	0.239371
		0.738749
Tumour growth grade
	HARA	HARA 3D5
	0	0
	0	0
	0	0
	1	0
	1	0.05
	1.95	0.05
	1.95	0.05
	1.95	0.1
	1.95	0.1
	2	1
	2	1
	2	1
	2	0.95
		0.95

## Sheet: Figure 3A
GO analysis of upregulated genes
	term_name	term_id	adjusted_p_value
	cornification	GO:0070268	5.20027e-10
	epidermis development	GO:0008544	5.13883e-08
	keratinization	GO:0031424	1.47059e-07
	epidermal cell differentiation	GO:0009913	2.42497e-07
	keratinocyte differentiation	GO:0030216	5.98848e-07
	cell death	GO:0008219	6.99269e-07
	skin development	GO:0043588	1.42793e-06
	programmed cell death	GO:0012501	1.47381e-06
	tissue development	GO:0009888	6.46328e-06
	epithelial cell differentiation	GO:0030855	1.76311e-05

## Sheet: Figure 3B
p63+ tumour cells, %
LK-2	LK-2	LK-2	LK-2		LK-2 2B7	LK-2 2B7	LK-2 2B7	LK-2 2B7	LK-2 2B7
3.2473	7.5379	1.8676	4.4264		0.0914	0.1984	0.1787	0.3095	0.0131
0.9411	0.0432	0.3625	0.3217		0.0893	0.0999	0.1727	0.1626	0.0258
0.5429	0.0375	0.2786	0.1782		0.0689	0.0497	0.0974	0.128	0.0406

[truncated: 30 more sheets: Figure 3C, Figure 3D, Figure 3F, Figure 3I, Figure 4A, Figure 4B, Figure 4E, Figure 5B, Figure 5F, Figure 5G, Figure 6A, Figure 6B, Figure 6D, Figure 6F, Supplemental Figure 2D, Supplemental Figure 4A, Supplemental Figure 4B, Supplemental Figure 4C, Supplemental Figure 6B, Supplemental Figure 6D …]
